# Supplementary material for: Nr1d1 Mediated Cell Senescence in Mouse Heart-Derived Sca-1+CD31− Cells
Source: Int J Mol Sci. 2022 Oct 18;23(20):12455. doi: 10.3390/ijms232012455 (PMC9603916; doi:10.3390/ijms232012455)
Supplement: Supplementary file 1 [file ijms-23-12455-s001.zip]

Archive with 2 entries (2 files):
- Figure S1,2,3.pdf
- Table S1.pdf
